# Supplementary material for: Perceptions of institutional performance and compliance to non-pharmaceutical interventions: How performance perceptions and policy compliance affect public health in a decentralized health system
Source: PLoS One. 2023 May 12;18(5):e0285289. doi: 10.1371/journal.pone.0285289 (PMC10180683; doi:10.1371/journal.pone.0285289)
Supplement: S2 Table — Summary table for Ordered Logit regressions: Federal, State and Municipal government spheres x Face Mask (A), Social Distancing (B) and Stay Home (C)–Conditional Probabilities. (XLSX) [file pone.0285289.s002.xlsx]

## Sheet: Sheet1
VARIABLES	Mask				Social Dist				Stay Home
	Out1	Out2	Out3	Out4	Out1	Out2	Out3	Out4	Out1	Out2	Out3	Out4
Federal Government	0.000804	0.00873***	0.118***	0.873***	0.00231**	0.0733***	0.421***	0.503***	0.00921***	0.0548***	0.376***	0.560***
(Very bad/bad)	(0.000572)	(0.00193)	(0.00985)	(0.0104)	(0.00116)	(0.00670)	(0.0139)	(0.0152)	(0.00222)	(0.00556)	(0.0137)	(0.0149)
Federal Government	0.00143	0.0154***	0.186***	0.797***	0.00222*	0.0707***	0.415***	0.512***	0.0118***	0.0685***	0.418***	0.502***
(Fair)	(0.00103)	(0.00368)	(0.0201)	(0.0218)	(0.00114)	(0.00889)	(0.0205)	(0.0263)	(0.00301)	(0.00925)	(0.0207)	(0.0271)
Federal Government	0.00330	0.0345***	0.321***	0.642***	0.00449*	0.131***	0.513***	0.352***	0.0179***	0.0992***	0.480***	0.403***
(Good/Very good)	(0.00239)	(0.00903)	(0.0292)	(0.0345)	(0.00231)	(0.0188)	(0.0193)	(0.0322)	(0.00517)	(0.0152)	(0.0222)	(0.0349)
State Government	0.00159	0.0169***	0.189***	0.792***	0.00293**	0.0904***	0.458***	0.449***	0.0137***	0.0784***	0.440***	0.467***
(Very bad/bad)	(0.00114)	(0.00398)	(0.0156)	(0.0173)	(0.00148)	(0.00958)	(0.0170)	(0.0213)	(0.00343)	(0.00895)	(0.0167)	(0.0208)
State Government	0.00110	0.0118***	0.144***	0.843***	0.00235**	0.0742***	0.423***	0.500***	0.00919***	0.0545***	0.374***	0.563***
(Fair)	(0.000780)	(0.00272)	(0.0144)	(0.0155)	(0.00117)	(0.00787)	(0.0169)	(0.0204)	(0.00233)	(0.00636)	(0.0175)	(0.0209)
State Government	0.00100	0.0108***	0.134***	0.854***	0.00224*	0.0709***	0.415***	0.512***	0.00922***	0.0547***	0.374***	0.562***
(Good/Very good)	(0.000717)	(0.00271)	(0.0171)	(0.0186)	(0.00114)	(0.00892)	(0.0206)	(0.0264)	(0.00234)	(0.00723)	(0.0204)	(0.0253)
Municipal Government	0.00140	0.0150***	0.172***	0.812***	0.00269**	0.0837***	0.443***	0.470***	0.0102***	0.0597***	0.387***	0.543***
(Very bad/bad)	(0.00101)	(0.00365)	(0.0149)	(0.0166)	(0.00136)	(0.00916)	(0.0170)	(0.0214)	(0.00261)	(0.00702)	(0.0171)	(0.0210)
Municipal Government	0.00131	0.0140***	0.163***	0.822***	0.00262**	0.0817***	0.439***	0.477***	0.0122***	0.0703***	0.418***	0.500***
(Fair)	(0.000923)	(0.00321)	(0.0151)	(0.0163)	(0.00133)	(0.00824)	(0.0165)	(0.0199)	(0.00301)	(0.00787)	(0.0168)	(0.0203)
Municipal Government	0.00102	0.0110***	0.136***	0.852***	0.00224**	0.0710***	0.413***	0.513***	0.0104***	0.0609***	0.391***	0.537***
(Good/Very good)	(0.000735)	(0.00273)	(0.0176)	(0.0191)	(0.00113)	(0.00914)	(0.0211)	(0.0272)	(0.00265)	(0.00822)	(0.0207)	(0.0264)
Standard errors in parentheses
*** p<0.01, ** p<0.05, * p<0.1
Note: The regressions also include the variables gender, education, age and a dummy variable that takes the value one if the participant's household has at least one individual aged over 65 years
