# Supplementary material for: Perceptions of institutional performance and compliance to non-pharmaceutical interventions: How performance perceptions and policy compliance affect public health in a decentralized health system
Source: PLoS One. 2023 May 12;18(5):e0285289. doi: 10.1371/journal.pone.0285289 (PMC10180683; doi:10.1371/journal.pone.0285289)
Supplement: S3 Table — Summary table for Ordered Logit regressions: SUS, Ministry of Health, STF, Congress, WHO, media performance and political spectrum x Face Mask (A), Social Distancing (B) and Stay Home (C)–Conditional Probabilities. (XLSX) [file pone.0285289.s003.xlsx]

## Sheet: Sheet1
VARIABLES	Mask				Social Dist				Stay Home
	Out1	Out2	Out3	Out4	Out1	Out2	Out3	Out4	Out1	Out2	Out3	Out4
Unified Health System (SUS)	0.000878	0.0185***	0.204***	0.777***	0.00212*	0.0889***	0.447***	0.462***	0.0104***	0.0633***	0.400***	0.526***
(Very bad/bad)	(0.000915)	(0.00542)	(0.0283)	(0.0321)	(0.00127)	(0.0145)	(0.0263)	(0.0380)	(0.00323)	(0.0110)	(0.0292)	(0.0396)
Unified Health System (SUS)	0.000779	0.0164***	0.187***	0.796***	0.00221*	0.0924***	0.453***	0.452***	0.0116***	0.0698***	0.419***	0.500***
(Fair)	(0.000778)	(0.00406)	(0.0183)	(0.0202)	(0.00129)	(0.0104)	(0.0183)	(0.0238)	(0.00307)	(0.00808)	(0.0186)	(0.0230)
Unified Health System (SUS)	0.000533	0.0113***	0.139***	0.849***	0.00175*	0.0748***	0.416***	0.508***	0.00961***	0.0586***	0.386***	0.546***
(Good/Very good)	(0.000532)	(0.00242)	(0.0108)	(0.0112)	(0.00101)	(0.00682)	(0.0138)	(0.0152)	(0.00237)	(0.00624)	(0.0137)	(0.0152)
Ministry of Health	0.000786	0.00875***	0.115***	0.876***	0.00227**	0.0757***	0.418***	0.504***	0.00884***	0.0562***	0.370***	0.565***
(Very bad/bad)	(0.000570)	(0.00202)	(0.0111)	(0.0120)	(0.00114)	(0.00732)	(0.0148)	(0.0173)	(0.00220)	(0.00594)	(0.0148)	(0.0171)
Ministry of Health	0.00147	0.0162***	0.189***	0.794***	0.00269**	0.0883***	0.446***	0.463***	0.0122***	0.0752***	0.424***	0.488***
(Fair)	(0.00104)	(0.00373)	(0.0168)	(0.0183)	(0.00135)	(0.00957)	(0.0175)	(0.0223)	(0.00312)	(0.00839)	(0.0178)	(0.0223)
Ministry of Health	0.00187	0.0205***	0.225***	0.753***	0.00261**	0.0858***	0.441***	0.471***	0.0121***	0.0748***	0.423***	0.490***
(Good/Very good)	(0.00133)	(0.00480)	(0.0204)	(0.0224)	(0.00132)	(0.0100)	(0.0193)	(0.0254)	(0.00304)	(0.00968)	(0.0195)	(0.0259)
Brazilian Federal Supreme Court (STF)	0.00139	0.0154***	0.157***	0.826***	0.00309**	0.0872***	0.451***	0.459***	0.0121***	0.0754***	0.427***	0.485***
(Very bad/bad)	(0.000998)	(0.00358)	(0.0121)	(0.0136)	(0.00156)	(0.00889)	(0.0151)	(0.0178)	(0.00319)	(0.00803)	(0.0152)	(0.0177)
Brazilian Federal Supreme Court (STF)	0.00148	0.0163***	0.165***	0.817***	0.00249**	0.0718***	0.416***	0.510***	0.00896***	0.0574***	0.376***	0.557***
(Fair)	(0.00105)	(0.00347)	(0.0156)	(0.0165)	(0.00125)	(0.00749)	(0.0174)	(0.0203)	(0.00232)	(0.00664)	(0.0173)	(0.0204)
Brazilian Federal Supreme Court (STF)	0.000871	0.00968***	0.107***	0.882***	0.00172*	0.0510***	0.350***	0.597***	0.00643***	0.0422***	0.317***	0.634***
(Good/Very good)	(0.000639)	(0.00291)	(0.0206)	(0.0228)	(0.000888)	(0.00823)	(0.0273)	(0.0339)	(0.00183)	(0.00705)	(0.0270)	(0.0331)
National Congress	0.000706	0.0149***	0.163***	0.821***	0.00295**	0.0881***	0.445***	0.464***	0.0112***	0.0700***	0.417***	0.502***
(Very bad/bad)	(0.000709)	(0.00342)	(0.0116)	(0.0126)	(0.00149)	(0.00847)	(0.0142)	(0.0162)	(0.00294)	(0.00741)	(0.0143)	(0.0161)
National Congress	0.000601	0.0127***	0.144***	0.843***	0.00221**	0.0677***	0.397***	0.533***	0.00822***	0.0526***	0.363***	0.576***
(Fair)	(0.000602)	(0.00290)	(0.0150)	(0.0160)	(0.00111)	(0.00725)	(0.0177)	(0.0211)	(0.00215)	(0.00622)	(0.0178)	(0.0209)
National Congress	0.000545	0.0115***	0.133***	0.855***	0.00196*	0.0606***	0.376***	0.561***	0.00686***	0.0444***	0.331***	0.618***
(Good/Very good)	(0.000560)	(0.00372)	(0.0295)	(0.0324)	(0.00103)	(0.0111)	(0.0330)	(0.0425)	(0.00218)	(0.00951)	(0.0365)	(0.0459)
WHO	0.00267	0.0320***	0.283***	0.682***	0.00415*	0.125***	0.511***	0.360***	0.0220***	0.125***	0.516***	0.337***
(Very bad/bad)	(0.00196)	(0.00839)	(0.0265)	(0.0324)	(0.00221)	(0.0176)	(0.0195)	(0.0318)	(0.00616)	(0.0169)	(0.0187)	(0.0309)
WHO	0.00119	0.0146***	0.160***	0.824***	0.00292**	0.0919***	0.465***	0.440***	0.0117***	0.0718***	0.432***	0.485***
(Fair)	(0.000843)	(0.00305)	(0.0160)	(0.0172)	(0.00145)	(0.00944)	(0.0176)	(0.0216)	(0.00285)	(0.00813)	(0.0179)	(0.0219)
WHO	0.000876	0.0108***	0.125***	0.863***	0.00188**	0.0614***	0.392***	0.545***	0.00728***	0.0466***	0.350***	0.596***
(Good/Very good)	(0.000617)	(0.00216)	(0.0107)	(0.0113)	(0.000933)	(0.00602)	(0.0141)	(0.0160)	(0.00175)	(0.00503)	(0.0139)	(0.0157)
Media	0.00211	0.0243***	0.243***	0.731***	0.00402*	0.126***	0.514***	0.356***	0.0175***	0.104***	0.491***	0.387***
(Very bad/bad)	(0.00152)	(0.00581)	(0.0192)	(0.0223)	(0.00206)	(0.0142)	(0.0167)	(0.0239)	(0.00465)	(0.0125)	(0.0174)	(0.0251)
Media	0.000887	0.0104***	0.126***	0.863***	0.00225**	0.0760***	0.433***	0.488***	0.00885***	0.0567***	0.386***	0.548***
(Fair)	(0.000632)	(0.00236)	(0.0151)	(0.0162)	(0.00113)	(0.00806)	(0.0180)	(0.0220)	(0.00218)	(0.00658)	(0.0181)	(0.0218)
Media	0.000966	0.0113***	0.135***	0.852***	0.00182**	0.0625***	0.397***	0.539***	0.00807***	0.0521***	0.370***	0.570***
(Good/Very good)	(0.000681)	(0.00235)	(0.0119)	(0.0125)	(0.000907)	(0.00612)	(0.0147)	(0.0169)	(0.00193)	(0.00549)	(0.0146)	(0.0166)
Political spectrum	0.000766	0.00940*	0.118**	0.872***	0.00150	0.0539***	0.357***	0.588***	0.00607***	0.0387***	0.309***	0.646***
(1)	(0.000657)	(0.00506)	(0.0492)	(0.0542)	(0.000947)	(0.0203)	(0.0691)	(0.0893)	(0.00231)	(0.0117)	(0.0549)	(0.0677)
Political spectrum	0.000412	0.00508***	0.0685***	0.926***	0.00201*	0.0705***	0.407***	0.520***	0.00718***	0.0453***	0.339***	0.609***
(2)	(0.000307)	(0.00162)	(0.0158)	(0.0172)	(0.00103)	(0.0100)	(0.0237)	(0.0313)	(0.00185)	(0.00677)	(0.0239)	(0.0295)
Political spectrum	0.000758	0.00931***	0.117***	0.873***	0.00200**	0.0702***	0.407***	0.521***	0.00880***	0.0548***	0.375***	0.561***
(3)	(0.000545)	(0.00230)	(0.0171)	(0.0185)	(0.00101)	(0.00802)	(0.0199)	(0.0247)	(0.00221)	(0.00704)	(0.0206)	(0.0256)
Political spectrum	0.00121	0.0147***	0.170***	0.814***	0.00251**	0.0863***	0.444***	0.467***	0.0109***	0.0664***	0.411***	0.511***
(4)	(0.000859)	(0.00330)	(0.0183)	(0.0199)	(0.00126)	(0.0104)	(0.0190)	(0.0254)	(0.00269)	(0.00809)	(0.0194)	(0.0247)
Political spectrum	0.00112	0.0137***	0.161***	0.825***	0.00285*	0.0965***	0.463***	0.438***	0.0145***	0.0862***	0.458***	0.442***
(5)	(0.000811)	(0.00373)	(0.0239)	(0.0266)	(0.00148)	(0.0138)	(0.0234)	(0.0339)	(0.00399)	(0.0140)	(0.0252)	(0.0376)
Political spectrum	0.00235	0.0281***	0.272***	0.697***	0.00351*	0.116***	0.491***	0.390***	0.0193***	0.110***	0.494***	0.376***
(6)	(0.00176)	(0.00784)	(0.0348)	(0.0406)	(0.00186)	(0.0185)	(0.0240)	(0.0388)	(0.00534)	(0.0186)	(0.0237)	(0.0402)
Political spectrum	0.00537	0.0613***	0.421***	0.512***	0.00626*	0.186***	0.538***	0.270***	0.0274**	0.147***	0.526***	0.300***
(7)	(0.00407)	(0.0221)	(0.0610)	(0.0804)	(0.00343)	(0.0389)	(0.0182)	(0.0500)	(0.0119)	(0.0409)	(0.0257)	(0.0713)
Standard errors in parentheses
*** p<0.01, ** p<0.05, * p<0.1
Note 1: The regressions also include the variables gender, education, age and a dummy variable that takes the value one if the participant's household has at least one individual aged over 65 years.
Note 2: In this table, the estimations were performed for each variable separately.
